# Supplementary material for: Role of N-acetylkynurenine in mediating the effect of gut microbiota on urinary tract infection: a Mendelian randomization study
Source: Front Microbiol. 2024 Apr 22;15:1384095. doi: 10.3389/fmicb.2024.1384095 (PMC11070472; doi:10.3389/fmicb.2024.1384095)
Supplement: Supplementary file 1 [file Table_1.XLSX]

## Sheet: Table S1
Table S1. Causal effects of gut microbiota on UTI using the ukb-b-8814 dataset.
ID	Bacteria	No. of SNPs	Method	β	SE	p value	OR	95% CI for OR
								lower	upper
ebi-a-GCST90017063	genus Ruminococcus2	12	MR Egger	0.000142713	0.00718317	0.98454	1.00014	0.98616	1.01432
			WM	0.00204856	0.00175193	0.242277	1.00205	0.998616	1.0055
			IVW	0.00260179	0.00125072	0.0375039	1.00261	1.00015	1.00507
			Simple mode	0.00141051	0.0030087	0.648359	1.00141	0.995524	1.00733
			Weighted mode	0.00141051	0.00311728	0.659716	1.00141	0.995312	1.00755
ebi-a-GCST90017058	genus Ruminococcaceae UCG010	5	MR Egger	-0.00424734	0.034405	0.909556	0.995762	0.930828	1.06523
			WM	-0.00363159	0.00232502	0.118296	0.996375	0.991845	1.00093
			IVW	-0.00359742	0.0017188	0.036351	0.996409	0.993058	0.999771
			Simple mode	-0.00374595	0.0030954	0.292836	0.996261	0.990235	1.00232
			Weighted mode	-0.00377792	0.00314157	0.295464	0.996229	0.990114	1.00238
ebi-a-GCST90016913	class Clostridia	11	MR Egger	-0.0106565	0.00894427	0.263955	0.9894	0.972206	1.0069
			WM	-0.00347103	0.00186891	0.0632766	0.996535	0.992891	1.00019
			IVW	-0.00337134	0.00140403	0.016342	0.996634	0.993895	0.999381
			Simple mode	-0.00422451	0.00310715	0.203819	0.995784	0.989738	1.00187
			Weighted mode	-0.00401038	0.00297003	0.206691	0.995998	0.990217	1.00181
ebi-a-GCST90016928	family Bacteroidales S24 7group	8	MR Egger	0.000267558	0.00714241	0.971333	1.00027	0.986362	1.01437
			WM	0.00279194	0.00142104	0.0494473	1.0028	1.00001	1.00559
			IVW	0.00264927	0.00105382	0.0119383	1.00265	1.00058	1.00473
			Simple mode	0.00326857	0.00228098	0.194979	1.00327	0.998799	1.00777
			Weighted mode	0.00333585	0.00229438	0.189288	1.00334	0.99884	1.00786
ebi-a-GCST90016980	genus Clostridium sensustricto1	3	MR Egger	0.00163066	0.0152624	0.932239	1.00163	0.972113	1.03205
			WM	0.00507162	0.00291659	0.0820545	1.00508	0.999355	1.01085
			IVW	0.00470134	0.0023795	0.0481813	1.00471	1.00004	1.00941
			Simple mode	0.00542522	0.00338842	0.250505	1.00544	0.998785	1.01214
			Weighted mode	0.00540875	0.0033756	0.250259	1.00542	0.998793	1.0121
ebi-a-GCST90016968	genus Bacteroides	9	MR Egger	-0.00406351	0.00785576	0.620909	0.995945	0.980727	1.0114
			WM	0.00328128	0.00193534	0.0899894	1.00329	0.999488	1.0071
			IVW	0.00388371	0.00149332	0.00930286	1.00389	1.00096	1.00683
			Simple mode	0.00392307	0.00303309	0.231959	1.00393	0.99798	1.00992
			Weighted mode	0.00378948	0.003076	0.252947	1.0038	0.997763	1.00987
ebi-a-GCST90016927	family Bacteroidaceae	9	MR Egger	-0.00406351	0.00785576	0.620909	0.995945	0.980727	1.0114
			WM	0.00328128	0.00193325	0.0896417	1.00329	0.999492	1.0071
			IVW	0.00388371	0.00149332	0.00930286	1.00389	1.00096	1.00683
			Simple mode	0.00392307	0.00299011	0.225908	1.00393	0.998064	1.00983
			Weighted mode	0.00378948	0.00279322	0.211926	1.0038	0.998316	1.00931
CI, confidence interval; IVW, inverse-variance weighted; MR, Mendelian randomization; OR, odds ratio; SE, standard error; SNP, single-nucleotide polymorphism; WM, weighted median.

## Sheet: Table S2
Table S2. Causal effects of gut microbiota on UTI using the ebi-a-GCST90013890 dataset.
ID	Bacteria	No. of SNPs	Method	β	SE	p value	OR	95% CI for OR
								lower	upper
ebi-a-GCST90016965	genus Anaerofilum	11	MR Egger	-0.261839	0.16555	0.148193	0.769635	0.556373	1.06464
			WM	-0.0694329	0.0437142	0.11221	0.932923	0.856319	1.01638
			IVW	-0.0683912	0.0326006	0.035918	0.933895	0.876088	0.995516
			Simple mode	-0.0594841	0.0765735	0.455245	0.942251	0.810934	1.09483
			Weighted mode	-0.0370751	0.0744401	0.629217	0.963604	0.832787	1.11497
ebi-a-GCST90017058	genus Ruminococcaceae UCG010	6	MR Egger	-0.17197	0.223929	0.485334	0.842005	0.542878	1.30595
			WM	-0.180447	0.0852443	0.0342752	0.834897	0.706434	0.986721
			IVW	-0.192096	0.068406	0.00498226	0.825228	0.721681	0.943631
			Simple mode	-0.158301	0.122551	0.252939	0.853593	0.671326	1.08535
			Weighted mode	-0.163157	0.127567	0.257041	0.849457	0.661537	1.09076
ebi-a-GCST90017074	genus Turicibacter	10	MR Egger	-0.170916	0.192995	0.401668	0.842892	0.57742	1.23042
			WM	-0.172006	0.0617527	0.00534631	0.841975	0.745992	0.950307
			IVW	-0.164707	0.0456211	0.000305804	0.848142	0.775595	0.927474
			Simple mode	-0.170329	0.096327	0.110813	0.843387	0.698283	1.01864
			Weighted mode	-0.16868	0.0967492	0.11522	0.844779	0.698858	1.02117
ebi-a-GCST90016979	genus Clostridium innocuum group	9	MR Egger	0.108243	0.170759	0.546296	1.11432	0.797364	1.55727
			WM	0.072307	0.04786	0.130839	1.07499	0.978731	1.18071
			IVW	0.0680344	0.033534	0.0424768	1.0704	1.00231	1.14312
			Simple mode	0.0646828	0.069856	0.381558	1.06682	0.930312	1.22336
			Weighted mode	0.0646828	0.0714774	0.391935	1.06682	0.92736	1.22725
ebi-a-GCST90016986	genus Defluviitaleaceae UCG011	9	MR Egger	0.0971234	0.148803	0.534791	1.102	0.823221	1.47518
			WM	-0.102248	0.0587432	0.081754	0.902805	0.80462	1.01297
			IVW	-0.101673	0.0439924	0.0208247	0.903325	0.828699	0.984671
			Simple mode	-0.120932	0.0901472	0.216592	0.886094	0.742583	1.05734
			Weighted mode	-0.117523	0.082437	0.19181	0.88912	0.756465	1.04504
ebi-a-GCST90017103	order Mollicutes RF9	13	MR Egger	-0.0744187	0.130224	0.579171	0.928283	0.71917	1.1982
			WM	0.0294662	0.0606294	0.626963	1.0299	0.91451	1.15986
			IVW	0.0883546	0.0432861	0.0412332	1.09238	1.00352	1.1891
			Simple mode	0.0192883	0.0954064	0.843171	1.01948	0.8456	1.2291
			Weighted mode	0.0131986	0.0913988	0.887576	1.01329	0.847094	1.21208
ebi-a-GCST90016990	genus Eggerthella	11	MR Egger	0.346145	0.159708	0.0583636	1.41361	1.03367	1.93319
			WM	0.0628898	0.050131	0.209657	1.06491	0.965251	1.17486
			IVW	0.0727981	0.0363554	0.0452417	1.07551	1.00154	1.15495
			Simple mode	0.0343039	0.0818208	0.683893	1.0349	0.881558	1.21491
			Weighted mode	0.0388658	0.0818288	0.645016	1.03963	0.885574	1.22049
ebi-a-GCST90017038	genus Oxalobacter	11	MR Egger	-0.0500997	0.140442	0.729515	0.951135	0.722263	1.25253
			WM	-0.0688546	0.0392358	0.0792778	0.933462	0.864368	1.00808
			IVW	-0.0641048	0.0305416	0.0358223	0.937907	0.88341	0.995766
			Simple mode	-0.0806401	0.0592903	0.203673	0.922526	0.821315	1.03621
			Weighted mode	-0.0806401	0.0579733	0.194402	0.922526	0.823437	1.03354
ebi-a-GCST90017064	genus Ruminococcus gauvreauii group	12	MR Egger	-0.374131	0.217429	0.116041	0.687887	0.449198	1.05341
			WM	-0.124416	0.0626619	0.0470866	0.883012	0.780958	0.998402
			IVW	-0.107998	0.0507854	0.0334576	0.89763	0.812583	0.991577
			Simple mode	-0.146469	0.111656	0.216307	0.863752	0.693979	1.07506
			Weighted mode	-0.140114	0.103702	0.203791	0.869259	0.709376	1.06518

## Sheet: Table S3
Table S3. Causal effects of g_Ruminococcaceae UCG010 on metabolites by IVW method.
ID	Name	No. of SNPs	β	SE	p value	OR	95% CI for OR
							lower	upper
GCST90199625	Methionine sulfoxide	8	0.231737	0.0912127	0.0110654	1.26079	1.05439	1.50759
GCST90199626	Xanthurenate	8	-0.183165	0.0917175	0.0458194	0.832631	0.695634	0.996607
GCST90199660	1,2-dipalmitoyl-gpc (16:0/16:0)	8	0.241073	0.115882	0.0374957	1.27261	1.01404	1.59712
GCST90199676	1-oleoylglycerol (18:1)	8	-0.184252	0.0914651	0.0439624	0.831726	0.695222	0.995032
GCST90199736	Alpha-hydroxyisovalerate	8	-0.219657	0.0993242	0.0270005	0.802795	0.660782	0.975328
GCST90199739	Salicyluric glucuronide	8	-0.237508	0.1113	0.032847	0.78859	0.634032	0.980826
GCST90199761	N1-methylinosine	8	-0.229814	0.089493	0.0102299	0.794681	0.66683	0.947046
GCST90199766	3-(3-amino-3-carboxypropyl)uridine	8	-0.175603	0.0863143	0.0419049	0.838951	0.708377	0.993593
GCST90199786	2-hydroxy-3-methylvalerate	8	-0.250172	0.0851966	0.0033204	0.778667	0.658917	0.92018
GCST90199836	N-methylproline	8	0.184785	0.091166	0.0426719	1.20296	1.00612	1.43831
GCST90199838	5alpha-pregnan-3beta,20alpha-diol disulfate	8	-0.188581	0.090693	0.0375863	0.828133	0.693267	0.989235
GCST90199852	5alpha-androstan-3beta,17alpha-diol disulfate	8	-0.215802	0.0946899	0.0226648	0.805895	0.669386	0.970242
GCST90199875	13-HODE + 9-HODE	8	0.259558	0.0989665	0.00872413	1.29636	1.06778	1.57386
GCST90199920	Trimethylamine n-oxide	8	-0.186865	0.0874077	0.0325286	0.829556	0.698944	0.984574
GCST90199954	N2,N5-diacetylornithine	8	-0.266325	0.0915549	0.00362688	0.76619	0.640329	0.916789
GCST90199959	O-sulfo-l-tyrosine	8	-0.198851	0.0883318	0.0243736	0.819672	0.689367	0.974607
GCST90199985	Methyl-4-hydroxybenzoate sulfate	8	0.175861	0.0877299	0.0450088	1.19227	1.00392	1.41597
GCST90200015	N-acetylkynurenine (2)	8	-0.207215	0.102679	0.0435821	0.812845	0.664669	0.994053
GCST90200061	1-(1-enyl-palmitoyl)-2-oleoyl-GPE (p-16:0/18:1)	8	0.270243	0.0906832	0.00288171	1.31028	1.09692	1.56515
GCST90200064	N-palmitoyl-sphinganine (d18:0/16:0)	8	0.254678	0.0905003	0.00489123	1.29005	1.08036	1.54043
GCST90200075	1-(1-enyl-palmitoyl)-2-linoleoyl-GPE (p-16:0/18:2)	8	0.198767	0.090716	0.0284452	1.2199	1.02118	1.45728
GCST90200076	1-(1-enyl-stearoyl)-2-linoleoyl-GPE (p-18:0/18:2)	8	0.183937	0.0902447	0.0415291	1.20194	1.00708	1.4345
GCST90200107	Gamma-glutamyl-alpha-lysine	8	0.19962	0.0940578	0.0338112	1.22094	1.01538	1.46811
GCST90200173	Glutamine conjugate of C6H10O2 (2)	8	-0.176219	0.087258	0.0434332	0.838434	0.706632	0.99482
GCST90200177	N-methylhydroxyproline	8	0.251581	0.121204	0.0379231	1.28606	1.01412	1.63091
GCST90200178	Glucuronide of C10H18O2 (7)	8	0.24268	0.105571	0.0215192	1.27466	1.03641	1.56768
GCST90200198	2-hydroxysebacate	8	0.180074	0.0913563	0.0487108	1.19731	1.00102	1.43209
GCST90200206	Sulfate of piperine metabolite C18H21NO3 (1)	8	0.231727	0.0972863	0.0172233	1.26078	1.0419	1.52563
GCST90200216	Sulfate of piperine metabolite C18H21NO3 (3)	8	0.281035	0.0976632	0.00400719	1.3245	1.09375	1.60393
GCST90200223	4-methylhexanoylglutamine	8	0.286485	0.118929	0.0160014	1.33174	1.05484	1.68133
GCST90200248	Cis 3,4-methyleneheptanoate	8	-0.182015	0.0908887	0.0452192	0.833589	0.697567	0.996135
GCST90200251	Branched-chain, straight-chain, or cyclopropyl 10:1 fatty acid (1)	8	0.224512	0.103554	0.0301541	1.25171	1.02178	1.53339
GCST90200291	Sarcosine	8	0.219626	0.0909647	0.0157608	1.24561	1.0422	1.48872
GCST90200336	Ceramide (d18:1/16:0)	8	0.1819	0.0900304	0.0433389	1.19949	1.00546	1.43098
GCST90200353	9,10-DiHOME	8	0.263672	0.0962271	0.00614203	1.3017	1.07796	1.57189
GCST90200407	Uridine	8	-0.214187	0.0909648	0.0185422	0.807198	0.675381	0.964741
GCST90200427	Tyrosine	8	0.248666	0.112466	0.0270329	1.28231	1.02864	1.59855
GCST90200428	Caprate (10:0)	8	0.180438	0.089146	0.0429625	1.19774	1.00573	1.42642
GCST90200434	12,13-DiHOME	8	0.238306	0.0916046	0.0092828	1.2691	1.06052	1.51869
GCST90200443	Pseudouridine	8	-0.234781	0.0851811	0.0058467	0.790744	0.669158	0.934423
GCST90200517	X-13553	8	-0.164989	0.0834875	0.0481309	0.847903	0.719913	0.998647
GCST90200543	X-15503	8	-0.202857	0.0827622	0.0142429	0.816395	0.694148	0.960172
GCST90200561	X-18779	8	-0.239291	0.0905194	0.00820448	0.787185	0.659212	0.940002
GCST90200578	X-18922	8	-0.265043	0.0912192	0.00366594	0.767173	0.641573	0.917362
GCST90200584	X-21736	8	-0.259234	0.0898216	0.00390054	0.771643	0.647081	0.920182
GCST90200585	X-21829	8	-0.185744	0.0912858	0.0418761	0.830486	0.69443	0.9932
GCST90200669	X-25519	8	-0.207025	0.102693	0.0438042	0.813	0.664778	0.99427
GCST90200681	Orotidine	8	-0.185072	0.0854261	0.0302765	0.831045	0.702924	0.982518
GCST90200770	Phenylalanine to tyrosine ratio	8	-0.321428	0.131051	0.0141791	0.725113	0.560858	0.937472
GCST90200814	Alpha-ketoglutarate to ornithine ratio	8	-0.179374	0.0910921	0.0489355	0.835793	0.699133	0.999167
GCST90200858	Phosphate to tyrosine ratio	8	-0.182713	0.0906557	0.0438563	0.833007	0.697399	0.994985
GCST90200912	tryptophan to tyrosine ratio	8	-0.187472	0.0893844	0.0359611	0.829052	0.695819	0.987797
GCST90200933	Alpha-ketoglutarate to proline ratio	8	-0.188813	0.0894298	0.0347466	0.827941	0.694825	0.98656
GCST90200938	Alpha-ketoglutarate to alanine ratio	8	-0.212396	0.0946283	0.0247984	0.808644	0.671751	0.973435
GCST90200957	N-acetylneuraminate to N-acetylglucosamine to N-acetylgalactosamine ratio	8	0.200694	0.0930636	0.031043	1.22225	1.01846	1.46682
GCST90200972	Leucine to N-palmitoyl-sphingosine (d18:1 to 16:0) ratio	8	-0.185332	0.088041	0.0352854	0.830828	0.699148	0.987309
